# Supplementary material for: PD-L1 and intratumoral immune response in breast cancer
Source: Oncotarget. 2017 May 30;8(31):51641–51. doi: 10.18632/oncotarget.18305 (PMC5584276; doi:10.18632/oncotarget.18305)
Supplement: Supplementary file 2 [file oncotarget-08-51641-s002.xlsx]

## Sheet: table s1
Supplementary Table 1. Reported studies of PD-L1 expression in different breast cancer studies
Reference	Year	N	Cohort type	characteristics	Sample format	Median follow-up (months)	PD-L1 overall	PD-L1 basal/TNNB/HR-ve	Assessment methods	Ab/source	PD-L1 and Prognostic variables	PD-L1 and outcomes
Baptista (21)	2016	189	retrospective	subset of 83 cases HR negative	TMA	86.16	0.57	0.75	IHC	1:200, rabbit polyclonal antibody (Abcam)	association with prognostic factors (young age, negative ER, positive nodal status and large tumor size)	positive prognostic marker (OS)
Beckers (22)	2016	161	retrospective	TNBC 30 cases; Basal-like 131 cases	TMA	55	0.64	0.64	IHC	E1L3N, rabbit monoclonal antibody (Cell Signalling Technology #13684)	no association with clinicopathological features	positive prognostic marker (OS) (Cytoplasmic PD-L1 ≥ 1% and 5%; Stromal PD-L1 ≥ 1%)
Cimino-Mathews (23)	2016	45	retrospective	subset of 15 cases basal-like	TMA	nr	0.21	0.21	IHC	murine clone 5H1 (isolated)	associated with high tumor grade	positive prognostic marker (RFS)
Li (34)	2016	501	retrospective	Luminal A (n=184), Luminal B (n=118), Luminal Her2 (n=68), Her2-enriched (n=40),TNBC (n=91)	whole-tissue sections	64	0.46	0.56	IHC	1:500, rabbit polyclonal antibody (Abcam # ab58810)	association with high histological grade, negative ER and PR status, and aggressive intrinsic tumor subtypes, especially the basal-like subtype	negative prognostic marker in the all cases and TNBC subset (OS and RFS)
Muenst (17)	2014	650	retrospective	Luminal A (n=83), Luminal B (Her2-)(n=309),Luminal B (Her2+)(n=73), Her2 (n=56), TNBC (n=127)	TMA	65	0.23	0.31	IHC	rabbit polyclonal antibody (Abcam)	association with age, high tumor grade, lymph node metastasis, diminished ER expression, high Ki-67 expression, and the basal-like subtype	negative prognostic marker (OS) in all cases, Luminal B, Her2,TNBC subtype
Qin (16)	2015	870	retrospective	Luminal A (n=324), Luminal B/Her2 negative (n=314), Luminal B/Her2 positive (n=13), TNBC (n=222)	TMA	98	0.22	0.56	IHC	1:100, E1L3N, rabbit monoclonal antibody (Cell Signalling Technology)	association with larger tumor size, higher tumor grade, more positive lymph node number,and negative ER and PR status	negative prognostic marker in the all cases and TNBC subset (OS, DMFS)
Park (19)	2016	316	retrospective	subset of 140 cases HR negative)	whole-tissue sections	117.6	0.52	nr	IHC	1:300, anti-PD-L1 polyclonal antibody (Abcam)	no association with clinical factors such as age, tumor size, or nodal status	no assocation with survival
Sun (35)	2016	218	retrospective	All cases TNBC	TMA	nr	11-15%	nr	IHC	1:100, 28-8, rabbit monoclonal antibody (Abcam); 1:100, SP142, rabbit monoclonal antibody (Spring Biosciences); 1:100, E1L3N, rabbit monoclonal antibody (Cell Signaling Technology)	nr	no association with survival
Wimberly (46)	2015	94	neoadjuvant	Subset of 70 cases TNBC	whole core bippsy tissue sections	nr	0.3	nr	Quantitative immunofluorescence (AQUA-IF)	1:100, E1L3N, rabbit monoclonal antibody (Cell Signaling Technology)	assocation with hormone-receptor–negative and triple-negative status and high levels of TILs	positive response marker for chemotherapy response
IHC: immunohistochemistry; TMA: tissue microarray; PD-L1: programmed death 1 ligand; HR/ER: hormone/estrogen receptor; nr: not reported
